# Supplementary material for: Volume kinetics of lactated Ringer's solution in adult horses
Source: Equine Vet J. 2025 May 13;58(1):220–9. doi: 10.1111/evj.14534 (PMC12699107; doi:10.1111/evj.14534)
Supplement: Supplementary file 4 — Table S1. Akaike Information Criterion results for all models. [file EVJ-58-220-s002.xls]

## Sheet: Sheet1
#VALUE!
Table S1: Akaike Information Criterion results for all models
Hide	Compare	Name	Sort	Algorithm	Description	Lineage	LogLik	-2(LL)	AIC	BIC	-2(LL)Delta	AIC Delta	BIC Delta	#Parms	#Obs	#Subj	pvalue
FALSE	TRUE	1C w urine FOCE		FOCE ELS	Alb Dilution	1C w urine Naive	-593.205	1186.41	1198.41	1220.98	100.597	96.5965	89.0724	6	318	13	1.43136E-22
FALSE	TRUE	2C w urine FOCE		FOCE ELS	Alb Dilution	2C w urine Naive	-249.921	499.841	519.841	557.462	227.487	219.487	204.439	10	318	13	4.5869E-48
FALSE	TRUE	3c w urine Naïve (FOCE does not converge)		Naive pooled		3c w urine Naive	-362.691	725.381	741.381	771.477	0	0	0	8	318	13	NC
FALSE	TRUE	2C w urine FOCE FINAL KeSAP K12VcSplenContr		FOCE ELS	Alb Dilution	2C w urine FOCE BASE	-232.755	465.51	489.51	534.654	34.3315	30.3315	22.8074	12	318	13	3.5076E-08

## Sheet: History
Object	Timestamp	User	Object Name	Event	Description	Annotation
20240320 LMU Awake Equine LRS.Model Explore w Albumin.ML Model Comparer.Results.Comparison Result	2025.01.10 17:30:23 UTC	sbateman	Worksheet	Object Created	Object Created
20240320 LMU Awake Equine LRS.Model Explore w Albumin.ML Model Comparer.Results.Comparison Result	2025.01.10 17:30:23 UTC	sbateman	Comparison Result	Object Name Changed	Object name changed from Worksheet to Comparison Result
20240320 LMU Awake Equine LRS.Model Explore w Albumin.ML Model Comparer.Results.Comparison Result	2025.01.10 17:30:23 UTC	sbateman	Comparison Result	Result creation	Object created as a result by 20240320 LMU Awake Equine LRS.Model Explore w Albumin.ML Model Comparer
